# Supplementary material for: Association between polymorphisms in sex hormones synthesis and metabolism and prostate cancer aggressiveness
Source: PLoS One. 2017 Oct 5;12(10):e0185447. doi: 10.1371/journal.pone.0185447 (PMC5628818; doi:10.1371/journal.pone.0185447)
Supplement: S1 Table — Information was obtained from Ensembl and dbSNP data base, National Center for Biotechnology Information (NCBI). (XLSX) [file pone.0185447.s002.xlsx]

## Sheet: Hoja1
	S1 Table . Description of SNPs included in the study
	Gene	SNP ID	Alleles	Chr	Position	Function	DNA Change
	AR	rs6152	A/G	X	67545785	Synonymous variant	c.639G>A
		rs9332969	A/G		67722899	Missense variant	c.2522G>A
	CYP17A1	rs743572	A/G	10	102837395	5 prime UTR variant	c.-34T>C
		rs6162	A/G		102837224	Synonymous variant	c.138C>T
		rs6163	A/C		102837167	Synonymous variant	c.195G>T
		rs1004467	A/G		102834750	Intron variant	c.666+35T>C
	LHCGR	rs2293275	C/T	2	48694236	Missense variant	c.935A>G
	ESR1	rs1062577	A/T	6	152102770	3 prime UTR variant	c.*3804T>A
	ESR2	rs1256049	C/T	14	64257333	Synonymous variant	c.984G>A
