# Supplementary material for: Association between polymorphisms in sex hormones synthesis and metabolism and prostate cancer aggressiveness
Source: PLoS One. 2017 Oct 5;12(10):e0185447. doi: 10.1371/journal.pone.0185447 (PMC5628818; doi:10.1371/journal.pone.0185447)
Supplement: S2 Table — (XLSX) [file pone.0185447.s003.xlsx]

## Sheet: Hoja1
	S2 Table. Primers sequence details
	AR	rs6152	F: CTCCGGACGAGGATGACTC
			R: CTGTTCCCCTGGACTCAGAT
		rs9332969	F: GGGGTCAAGTCTGTGGTCAG
			R: ACTCAAAGCCAGAGGGGAAT
	CYP17A1	rs743572	F: TATGCATATGGCCGTGTCTG
			R: CTGGGCTCCAGGAGAATCTT
		rs6162	F: GAGGAGATGGGCACCACTTA
			R: TCCTTGTGCCCTAGAGTTGC
		rs6163	F: GAGGAGATGGGCACCACTTA
			R: TGGCTCTCTTGCTGCTTACC
		rs1004467	F: AAGAATGGGGACCCTGAGTT
			R: GCAGAGAAATGGCAAAGGTT
	LHCGR	rs2293275	F: GACAATGGTGCAGAACGAGA
			R: CTTGATGCCAATTGCAAAGA
	ESR1	rs1062577	F: TGCTCTGTTTCCAACTGCAT
			R: GAATGCAAAGGGGTCTGTGT
	ESR2	rs1256049	F: TCAACTCCCTAATGGTTTGTGTT
			R: GCCCTGCAAGTGTGAGATTT
