# Supplementary material for: Association between polymorphisms in sex hormones synthesis and metabolism and prostate cancer aggressiveness
Source: PLoS One. 2017 Oct 5;12(10):e0185447. doi: 10.1371/journal.pone.0185447 (PMC5628818; doi:10.1371/journal.pone.0185447)
Supplement: S3 Table — Test of linkage disequilibrium for all pairs of loci performed with SNPstats software. In blue, all polymorphism that are out of balance (significance level = 0.05). p = p-value; r2 = standardized disequilibrium values. (XLSX) [file pone.0185447.s004.xlsx]

## Sheet: Hoja1
	S3 Table. Significant linkage disequilibrium for variants.
	Locus	rs743572	rs2293275	rs6152	rs1064467	rs6162	rs6163	rs1256069	rs1004467
	rs743572		p = 0.0287	-	-	p = <0.001	p = <0.001	-	p = <0.001
			r2 = 0.0877			r2 = 0.9246	r2 = 0.9585		r2 = 0.4414
	rs2293275	-		-	p = 0.0358	p = 0.0254	p = 0.0149	-	-
					r2 =- 0.0842	r2 = 0.0896	r2 = 0.0976
	rs6152	-	-		-	-	-	-	-
	rs1064467	-	-	-		-	-	-	-
	rs6162	-	-	-	-		p = <0.001	-	p = <0.001
							r2 = 0.9317		r2 = 0.4394
	rs6163	-	-	-	-	-		-	p = <0.001
									r2 = 0.4693
	rs1256049	-	-	-	-	-	-		p = 0.0287
									r2 = 0.0877
	rs1004467	-	-	-	-	-	-	-
